# Supplementary material for: OSlgg: An Online Prognostic Biomarker Analysis Tool for Low-Grade Glioma
Source: Front Oncol. 2020 Jul 7;10:1097. doi: 10.3389/fonc.2020.01097 (PMC7381343; doi:10.3389/fonc.2020.01097)
Supplement: Table S1 — Clinicopathologic Characteristics of LGG patients. [file Table_1.XLSX]

## Sheet: Table S1
Table S1. Clinicopathologic Characteristics of LGG patients
TCGA			N = 525	Percentage
Age		Median	41
		Range	14 - 87
Gender		Male	289	0.55
		Female	236	0.45
Histological type		Astrocytoma	196	0.37
		Oligoastrocytoma	134	0.26
		Oligodendroglioma	195	0.37
Primary therapy outcome success		Complete Remission/Response	133	0.25
		Partial Remission/Response	65	0.12
		Progressive Disease	114	0.22
		Stable Disease	137	0.26
		Unkown	76
Followup treatment success		Complete Remission/Response	88	0.17
		Partial Remission/Response	17	0.03
		Progressive Disease	110	0.21
		Stable Disease	125	0.24
		Unkown	185
Targeted molecular therapy		Yes	270	0.51
		No	202	0.38
		Unkown	53
IDH1 mutation found		Yes	91	0.17
		No	34	0.06
		Unkown	400
Neoplasm histologic grade		G2	255	0.49
		G3	269	0.51
		Unkown	1
Family history of cancer		Yes	136	0.26
		No	219	0.42
		Unkown	170
Family history of primary brain tumor		Yes	14	0.03
		No	345	0.66
		Unkown	166
Headache history		Yes	175	0.33
		No	301	0.57
		Unkown	49
Seizure history		Yes	311	0.59
		No	181	0.34
		Unkown	33
Sample type		Primary Tumor	511	0.97
		Recurrent Tumor	14	0.03
Visual changes		Yes	66	0.13
		No	404	0.77
		Unkown	55
Sensory changes		Yes	73	0.14
		No	391	0.74
		Unkown	61
Motor movement changes		Yes	111	0.21
		No	356	0.68
		Unkown	58
GSE107850			N = 195	Percentage
Age		Median	43
		Range	19 - 71
Gender		Male	110	0.56
		Female	85	0.44
Treatment therapy		RT	96	0.49
		TMZ	99	0.51
Type of sugery		Biopsy	38	0.19
		Partial removal	116	0.59
		Total removal	41	0.21
Histology		AA GrII	51	0.26
		AOA GrII	51	0.26
		AOD GrII	93	0.48
IDH status		Mutated	166	0.85
		Normal	14	0.07
		Unknown	15
IGS		IGS-9	55	0.28
		IGS-16	3	0.02
		IGS-17	103	0.53
		IGS-18	1	0.01
		IGS-23	2	0.01
		r.X9	19	0.1
		r.X17	12	0.06
