# Supplementary material for: OSlgg: An Online Prognostic Biomarker Analysis Tool for Low-Grade Glioma
Source: Front Oncol. 2020 Jul 7;10:1097. doi: 10.3389/fonc.2020.01097 (PMC7381343; doi:10.3389/fonc.2020.01097)
Supplement: Table S2 — Verification of previous published predictors for LGG survival in OSlgg. [file Table_2.XLSX]

## Sheet: Table S2
Table S2. Verification of previous published predictors for LGG survival in OSlgg.
Gene symbol	Biomarker name	clinical survival terms	In OSlgg					In reference					worse prognosis (expression)	Ref.
			cut-off	p value	HR	95%CI	case	cut-off	p value	case	detection level	validation
CTNNB1	β-catenin	OS	Upper 25%	0.0066	1.6424	1.1484-2.3491	525	Upper n=37 / Lower n=26	OS: p=0.042	63	protein	Yes, IHC assay	higher	Liying Zhang, et al. Pathol. Oncol. Res., 2010
		RFS		no significance
MSH6	MSH6	OS	Upper 25%	<0.0001	2.3975	1.6993-3.3826	525	Upper n=46 / Lower n=106	OS: p=0.0032	152	protein		higher	Vikas Patil, et al. Gene, 2018
		RFS		0.0082	1.5953	1.1284-2.2554
CHEK2	CHEK2	OS	Upper 30%	<0.0001	2.9024	2.0634-4.0824	525	Upper n=46 / Lower n=106	OS: p=0.0032	152	protein		higher	Vikas Patil, et al. Gene, 2018
		RFS		<0.0001	2.0318	1.4573-2.8328
ARID1A	ARID1a	OS	Lower 25%	0.0012	0.439	0.2663-0.7235	525	Upper n=46 / Lower n=106	OS: p=0.0032	152	protein		higher	Vikas Patil, et al. Gene, 2018
		RFS		<0.0001	0.3323	0.2012-0.5488
		PFS	Upper 30%	0.0235	1.594	1.0649-2.3861	195
PXN	Paxillin	OS	Upper 30%	3e-04	1.9253	1.3558-2.734	525	Upper n=46 / Lower n=106	OS: p=0.0032	152	protein		higher	Vikas Patil, et al. Gene, 2018
		RFS		0.014	1.5435	1.092-2.1818
NFKB1	NF-kB	OS	Upper 30%	0.0029	1.7065	1.2007-2.4254	525		MPFS: p=0.015	146	protein	Yes, IHC assay	higher	Tamara Ius, et al. Neuro-Oncology, 2017
		RFS		0.0011	1.7712	1.2561-2.4975
STC1	Stanniocalcin-1	OS	Upper 30%	0.0047	1.6519	1.1667-2.339	525	Upper n=31 / Lower n=29	OS: p<0.001	60	protein	Yes, IHC assay	higher	Jingyuan Su, et al. Tumor Biol., 2015
		RFS		no significance
RAB34	RAB34	OS	Upper 25%	<0.0001	3.9045	2.7556-5.5325	525		OS: p<0.01	73	protein	Yes, IHC assay	higher	Hongjun Wang, et al. Tumor Biol., 2014
		RFS		1e-04	2.0304	1.4135-2.9164
		PFS	Upper 30%	0.034	1.5538	1.0338-2.3355	195
POSTN	periostin	OS	Upper 25%	<0.0001	2.5386	1.7893-3.6016	525	Upper n=22 / Lower n=95	OS: p=0.001	117	protein	Yes, IHC assay	higher	Buxian Tian, et al. Tumor Biol., 2014
		RFS		no significance
		PFS	Upper 25%	0.0095	1.7605	1.1479-2.7001	195
CHI3L1	CHI3L1	OS	Upper 25%	<0.0001	4.3603	3.0889-6.1551	525	Upper n=24 / Medium n=50 / Lower n=24	OS: p<0.001	98	mRNA	Yes, Q-PCR	higher	Giedrius Steponaitis, et al. Diagnostic Pathology, 2016
		RFS		<0.0001	2.7189	1.9231-3.8439
		PFS	Upper 25%	0.0324	1.5945	1.04-2.4446	195
HDAC3	HDAC3	OS	Upper 25%	<0.0001	2.3631	1.6618-3.3603	525	Upper n=163 / Lower n=162	OS: p<0.0001	315	mRNA	Yes, Q-PCR	higher	Sheng Zhong, et al. World Neurosurgery, 2018
		RFS		<0.0001	2.4274	1.7167-3.4325
UBE2S	E2-EPF	OS	Upper 25%	<0.0001	2.0615	1.4446-2.9419	525	Upper n=26 / Lower n=34	OS: p<0.05	60	protein	Yes, IHC assay	higher	Xiaohui Zhang, et al. Genet. Test. Mol. Bioma., 2017
		RFS		0.001	1.8131	1.2732-2.5818
		PFS	Upper 25%	0.0112	1.733	1.133-2.6507	195
VIM	vimentin	OS	Upper 25%	<0.0001	2.763	1.9407-3.9336	525		OS: p=0.016	62	protein	Yes, IHC assay	higher	Lin Lin,et al. Tumor Biol., 2016
		RFS		<0.0001	2.1326	1.4969-3.0384
		PFS	Upper 30%	4e-04	2.05	1.3739-3.059	195
CPEB4	CPEB4	PFS	Upper 30%	0.0361	1.5571	1.0292-2.3559	195	Upper n=109 / Lower n=119	OS: p<0.01	228	protein	Yes, IHC assay	higher	Wanming Hu, et al. Medicine, 2015
CCNA2	Cyclin A	OS	Upper 50%	<0.0001	3.4132	2.2913-5.0844	525	LI>4 n=14 / LI<4 n=32	p=0.02	46	protein	Yes, IHC assay	higher	A Hara, et al. J. Clin. Pathol., 2008	LI, labelling index (IHC)
		RFS		<0.0001	2.2487	1.5934-3.1734
		PFS	Upper 25%	0.0121	1.7076	1.1242-2.5939	195
PDGFRB	PDGFR	OS	Upper 25%	0.0038	1.6952	1.1853-2.4244	525	Upper n=12 / Lower n=13	OS: p<0.05	25	protein		higher	Mirta Varela, et al. J. Surg. Oncol., 2004
		RFS		no significance
PECAM1	CD31	OS	Upper 50%	0.0033	1.6931	1.1923-2.4042	525	Upper n=24 / Medium n=21 / Lower n=8	OS: p=0.0683	53	protein		higher	Krzysztof Majchrzak, et al. Neurol. Neurochir. Pol., 2013
		RFS		no significance
IL6	interleukin-6	OS	Upper 50%	5e-04	1.8726	1.3159-2.6648	525	Upper n=40 / Lower n=123	OS: p=0.043	163	serum (>2pg/mL indicate worse prognosis)		higher	Adomas Bunevicius, et al. J. Neuro-Oncol., 2018
		RFS		no significance
CRP	C-reactive protein	OS	Lower 30%	6e-04	0.3973	0.2348-0.6722	525		OS: p<0.01	165	serum (>5mg/L indicate worse prognosis)		higher	Tadej Strojnik, et al. Anticancer Res., 2014
		RFS		no significance
CKAP2	CKAP2	OS	Upper 50%	0.0069	1.6366	1.1447-2.3398	525	Upper n=89 / Lower n=89	OS: p<0.001	178	mRNA	Yes, cell assay	higher	Kuanyu Wang, et al. Oncol. Rep., 2018
		RFS		0.0188	1.4949	1.0689-2.0906
HLA-G	HLA-G	OS	Upper 25%	<0.0001	2.4005	1.6689-3.4526	525		OS: p=0.032	117	mRNA	Yes, Q-PCR	higher	Xing Fan, et al. J. Neuroimmunol., 2016
		RFS		0.0388	1.4748	1.0203-2.1317
PEBP4	PEBP4	OS	Upper 25%	0.046	1.4657	1.0068-2.1339	525	Upper n=19 / Lower n=39	OS: p=0.003	58	protein	Yes, IHC assay	higher	Renqiang Huang, et al. J. Neurooncol., 2016
		RFS		no significance
		PFS	Upper 25%	0.0224	1.6305	1.0716-2.4809	195
HOXD4	HOXD4	OS	Upper 25%	<0.0001	2.8028	1.9748-3.9781	525	Upper n=70 / Lower n=90	OS: p=0.003	160	protein	Yes, IHC assay	higher	Xinwei Zhao, et al. Oncotarget, 2017
		RFS		<0.0001	2.0262	1.4243-2.8826
SHOX2	SHOX2	OS	Upper 25%	<0.0001	4.32	3.0583-6.1024	525	Upper n=101 / Lower n=414	OS: p<0.0001	515			higher	Yuan Zhang, et al. EBioMedicine, 2016
		RFS		<0.0001	2.8831	2.0505-4.0537
		PFS	Upper 25%	0.0093	1.7392	1.1458-2.6399	195
CRK	CRK	OS	Upper 30%	0.0049	1.6376	1.1618-2.3083	525	Upper n=17 / Lower n=28	OS: p<0.001	45	protein	Yes, IHC assay	higher	Chengjun Yao, et al. Tumor Biol., 2014
		RFS		0.019	1.4984	1.0686-2.101
MACC1	MACC1	OS	Upper 30%	<0.0001	3.4374	2.4271-4.8681	525	Upper n=58 / Lower n=49	OS: p<0.001	107	protein	Yes, IHC assay	higher	Tao Yang, et al. Tumor Biol., 2014
		RFS		<0.0001	2.3916	1.697-3.3705
EZH2	EZH2	OS	Upper 30%	<0.0001	2.593	1.8392-3.6555	525	Upper n=22 / Lower n=18	OS: p<0.0001	40	protein	Yes, IHC assay	higher	Shimaa Ahmed, et al. Turkish J. Pathol., 2016
		RFS		1e-04	1.9533	1.3928-2.7395
YAP1	YAP1	OS	Upper 50%	4e-04	1.8943	1.3305-2.6972	525	Upper n=20 / Lower n=47	OS: p<0.001	67	protein	Yes, cell assay	higher	Pierre-Olivier Guichet, et al. J. Pathol., 2018
		RFS		0.042	1.4096	1.0125-1.9623
PPM1D	PPM1D	OS	Upper 25%	0.0011	1.801	1.2661-2.5619	525	Upper n=46 / Lower n=38	OS: p=0.003	84	protein	Yes, IHC assay	higher	Huijeong Jeong, et al. J. Pathol. Transl. Med., 2018
		RFS		0.0484	1.4309	1.0026-2.0423
GALNT7	GALNT7	OS	Upper 30%	<0.0001	3.6331	2.5792-5.1177	525	Upper n=337 / Lower n=338	OS: p<0.0001	675	mRNA		higher	Shi Hua, et al. Oncol. Lett., 2018
		RFS		<0.0001	2.9901	2.1139-4.2296
FTL	ferritin light chain	OS	Upper 50%	0.0022	1.7318	1.2185-2.4611	525	Upper n=79 / Lower n=33	OS: p=0.01	112	protein	Yes, IHC assay	higher	Ann Mari Rosager, et al. PLOS ONE, 2017
		RFS		0.0237	1.472	1.0529-2.0579
		PFS	Lower 30%	0.0194	0.569	0.3546-0.9131	195
TFRC	TfR1	OS	Upper 25%	<0.0001	3.1783	2.2366-4.5164	525	Upper n=39 / Lower n=74	OS: p<0.001	113	protein	Yes, IHC assay	higher	Ann Mari Rosager, et al. PLOS ONE, 2017
		RFS		<0.0001	2.0489	1.4357-2.924
NFE2L2	Nrf2	OS	Upper 50%	<0.0001	2.0916	1.4496-3.0179	525	Upper n=46 / Lower n=29	OS: p<0.001	75	protein	Yes, IHC assay	higher	Mingfei Zhao, et al. Hum. Pathol., 2015
		RFS		0.0087	1.5646	1.1198-2.186
		PFS	Upper 50%	0.0287	1.5528	1.0468-2.3034	195
SQSTM1	p62	OS	Upper 30%	0.0105	1.6224	1.1197~2.3508	525	Upper n=49 / Lower n=26	OS: p<0.001	75	protein	Yes, IHC assay	higher	Mingfei Zhao, et al. Hum. Pathol., 2015
		RFS		no significance
KIF14	KIF14	OS	Upper 50%	<0.0001	3.1998	2.1566-4.7477	525	Upper n=99 / Lower n=29	OS: p<0.001	128	protein	Yes, IHC assay	higher	Qi Wang, et al. Cancer Epidemiol., 2013
		RFS		<0.0001	2.0763	1.4717-2.9291
PAX3	PAX3	OS	Upper 25%	<0.0001	4.5336	3.1931-6.4369	525	Upper n=29 / Lower n=28	OS: p=0.001	57	protein	Yes, IHC assay	higher	Jian Chen, et al. J. Mol. Neurosci., 2012
		RFS		<0.0001	2.74	1.9095-3.9316
TEAD2	TEAD2	OS	Upper 25%	<0.0001	3.7431	2.6321-5.3232	525		OS: p<0.05	97	mRNA		higher	Zhaoshi Bao, et al. CNS Neurosci. Ther., 2014
		RFS		<0.0001	2.4147	1.7042-3.4212
TUBA1B	TUBA1B	OS	Upper 50%	<0.0001	2.2268	1.5551-3.1886	525		OS: p<0.05	97	mRNA		higher	Zhaoshi Bao, et al. CNS Neurosci. Ther., 2014
		RFS		0.0079	1.5781	1.1272-2.2092
MT1E	MT1E	OS	Upper 25%	<0.0001	2.6073	1.797-3.7831	525		OS: p<0.05	97	mRNA		higher	Zhaoshi Bao, et al. CNS Neurosci. Ther., 2014
		RFS		0.0133	1.5728	1.099-2.2509
TPX2	TPX2	OS	Upper 50%	<0.0001	3.1096	2.0873-4.6326	525		OS: p<0.05	97	mRNA		higher	Zhaoshi Bao, et al. CNS Neurosci. Ther., 2014
		RFS		9e-04	1.7758	1.2641-2.4947
UBE2C	UBE2C	OS	Upper 50%	<0.0001	2.541	1.7425-3.7054	525		OS: p<0.01		protein	Yes, IHC assay	higher	Ruimin Ma, et al. Oncol. Lett., 2016
		RFS		0.0016	1.7237	1.2302-2.4153
		PFS	Upper 25%	4e-04	2.1592	1.4107-3.3048	195
PTN	pleiotrophin	OS	Upper 25%	<0.0001	2.3307	1.637-3.3182	525	Upper n=116 / Lower n=52	OS: p=0.013	168	protein	Yes, IHC assay	higher	Jinyang Ma, et al. J. Clin. Neurosci., 2014
		RFS		no significance
MDK	midkine	OS	Upper 25%	<0.0001	2.1489	1.4932-3.0926	525	Upper n=126 / Lower n=42	OS: p=0.002	168	protein	Yes, IHC assay	higher	Jinyang Ma, et al. J. Clin. Neurosci., 2014
		RFS		9e-04	1.8674	1.2911-2.7009
SOX9	SOX9	OS	Upper 25%	<0.0001	2.5273	1.7871-3.574	525	Upper n=56 / Lower n=72	OS: p=0.01	128	mRNA	Yes, Q-PCR	higher	Liang Wang, et al. Med. Oncol., 2012
		RFS		<0.0001	1.9938	1.4123-2.8146
MMP14	MMP-14	OS	Upper 25%	<0.0001	3.3118	2.3264-4.7146	525		OS: p=0.01	128	protein	Yes, IHC assay	higher	Liang Wang, et al. Clin. Transl. Oncol., 2013
		RFS		<0.0001	2.2537	1.5791-3.2163
MMP19	MMP-19	OS	Upper 30%	0.0168	1.5359	1.0804-2.1836	525		OS: p=0.01	128	protein	Yes, IHC assay	higher	Liang Wang, et al. Clin. Transl. Oncol., 2013
		RFS		no significance
VEGFC	VEGFC	OS	Upper 30%	0.0343	1.4624	1.0284-2.0795	525	Upper n=92 / Lower n=24	OS: p<0.001	116	protein	Yes, IHC assay	higher	Yimin Xu, et al. Cancer Epidemiol., 2013
		RFS		no significance
PROM1	CD133	OS	Upper 30%	<0.0001	2.0547	1.456-2.8996	525	Upper n=34 / Medium n=64 / Lower n=27	OS: p<0.01	125	protein	Yes, IHC assay	higher	Mingyu Zhang, et al. J. Exp. Clin. Canc. Res., 2008
		RFS		4e-04	1.8367	1.3141-2.5672
		PFS	Upper 25%	0.02	1.6463	1.0815-2.5059	195
TNC	Tenascin-C	OS	Upper 25%	<0.0001	2.6908	1.9061-3.7985	525		RFS: p=0.07	53	protein	Yes, IHC assay	higher	C. Maris, et al. Neuropath. Appl. Neuro., 2008
		RFS		<0.0001	2.3135	1.6473-3.249
FOXC2	FOXC2	OS	Upper 25%	8e-04	1.82	1.2821-2.5835	525	Upper n=42 / Lower n=43	OS: p=0.017	85	mRNA	Yes, Q-PCR	higher	Yaowu Wang, et al. Asian Pac. J. Cancer. Prev., 2014
		RFS		0.0195	1.5256	1.0702-2.1747
		PFS	Lower 25%	0.0326	0.5731	0.344-0.9549	195
NUSAP1	NUSAP1	OS	Upper 30%	<0.0001	2.8925	2.0505-4.0803	525	Upper 50%	OS: p=3.6e-07	514	protein	Yes, IHC assay	higher	Bo Zhang, et al. J. Cell Biochem., 2019
		RFS		<0.0001	2.2197	1.5951-3.0888
		PFS	Upper 30%	0.0401	1.5404	1.0196-2.3273	195
IGF2BP3	IGF2BP3	OS	Upper 25%	<0.0001	5.3998	3.823-7.6269	525	Upper n=24 / Lower n=53	OS: p=0.008	77	protein	Yes, IHC assay	higher	Valerie N. Barton, et al. J. Neuropathol. Exp. Neurol., 2013
		RFS		<0.0001	3.8192	2.6865-5.4293
		PFS	Upper 25%	0.0276	1.6102	1.0541-2.4596	195
CDC25B	CDC25B	OS	Upper 25%	<0.0001	2.2549	1.5813-3.2153	525	Upper n=28 / Lower n=29	OS: p<0.0001	57	protein	Yes, IHC assay	higher	H Nakabayashi, et al. J. Clin. Pathol., 2006
		RFS		0.0041	1.6309	1.1675-2.2783
CCR6	CCR6	OS	Upper 30%	2e-04	1.9801	1.3826-2.8358	525	Upper n=86 / Lower n=42	OS: p=0.002	128	protein	Yes, IHC assay	higher	Liang Wang, et al. Med. Oncol., 2012
		RFS		no significance
CCL20	CCL20	OS	Lower 30%	0.01	0.5818	0.3853-0.8786	525	Upper n=92 / Lower n=36	OS: p=0.002	128	protein	Yes, IHC assay	higher	Liang Wang, et al. Med. Oncol., 2012
		RFS		no significance
KPNA2	KPNA2	OS	Upper 25%	<0.0001	3.1906	2.2657-4.4932	525		OS: p=0.017	73	protein	Yes, IHC assay	higher	Konstantinos Gousias, et al. J. Clin. Neurosci., 2014
		RFS		<0.0001	2.4278	1.7207-3.4255
		PFS	Upper 25%	0.0295	1.6017	1.0479-2.448	195
ERAP1	ARTS	OS	Upper 25%	<0.0001	2.0556	1.4359-2.9428	525		OS: p=0.0019	72	protein	Yes, IHC assay	higher	Yossi Gottfried, et al. Cancer, 2004
		RFS		5e-04	1.8941	1.3199-2.718
MCM2	Mcm2	OS	Upper 25%	<0.0001	3.29	2.336-4.6335	525		OS: p=0.0497	32	protein	Yes, IHC assay	higher	S. B. Wharton, et al. Neuropath. Appl. Neuro., 2001
		RFS		<0.0001	2.3509	1.6723-3.3049
TERT	TERT	OS	Upper 25%	0.0018	1.827	1.2525-2.6649	525	Upper n=52 / Lower n=13	OS: p=0.015	65	protein	Yes, IHC assay	higher	Lee Ridley, et al. Neuro-Oncology, 2008
		RFS		no significance
DCC	DCC	OS	Lower 30%	0.0182	1.5605	1.0786-2.2577	525	Upper n=41 / Lower n=27	OS: p=0.0371	68	protein	Yes, IHC assay	Lower	A Hara, et al. J. Clin. Pathol., 2001
		RFS		no significance
RBPJ	CBF1	OS	Lower 25%	3e-04	1.9727	1.3679-2.8449	525		OS: p=0.001	117			Lower	D Maciaczyk, et al. Brit. J. Cancer, 2017
		RFS		no significance
CPEB1	CPEB1	OS	Lower 50%	0.018	1.5268	1.0754-2.1677	525	Upper n=15 / Lower n=26	OS: p=0.021	41	mRNA	Yes, Q-PCR	Lower	Mohammad Reza Boustani, et al. J. Neurol. Sci., 2016
		RFS		no significance
PDGFRA	PDGFRα	OS	Lower 25%	0.0022	1.8084	1.2385-2.6405	525		OS: p=0.04	40	protein	Yes, IHC assay	Lower	D Ribom, et al. J. Neurol. Neurosurg. Psychiatry., 2002
		RFS		no significance
NFKBIA	NFKBIA	OS	Lower 50%	0.004	1.6725	1.1784-2.3737	525	Upper n=13 / Lower n=27	OS: p<0.001	40	mRNA	Yes, Q-PCR	Lower	Ata Miyar, et al. J. Neurol. Sci., 2016
		RFS		0.0059	1.5989	1.1446-2.2337
BMP4	BMP4	OS	Lower 25%	<0.0001	3.6621	2.5685-5.2214	525	anaplastic giomas	OS: p<0.01	34	protein	Yes, IHC assay	Lower	Zhaoshi Bao, et al. J. Transl. Med., 2013
		RFS		<0.0001	2.2815	1.5992-3.2548
ARHGAP24	FilGAP	OS	Lower 30%	3e-04	1.9116	1.3456-2.7155	525	Upper n=58 / Lower n=22	OS: p=0.032	80	protein	Yes, IHC assay	Lower	Atsuko Hara, et al. Cancer Medicine, 2016
		RFS		0.0118	1.5563	1.103-2.1959
NKIRAS1	κB-Ras1	OS	Lower 25%	<0.0001	2.0272	1.4286-2.8765	525		OS: p<0.01	154	protein	Yes, IHC assay	Lower	Hong Lin, et al. Med. Oncol., 2012
		RFS		3e-04	1.8902	1.3349-2.6767
DLG2	DLG2	OS	Lower 50%	0.0089	1.5896	1.123-2.25	525	Lower 50%	OS: p=0.0055	514	protein	Yes, IHC assay	Lower	Bo Zhang, et al. J. Cell Biochem., 2019
		RFS		no significance
GABRD	GABRD	OS	Lower 25%	<0.0001	3.386	2.3472-4.8847	525	Lower 50%	OS: p=1.2e-06	512	protein	Yes, IHC assay	Lower	Bo Zhang, et al. J. Cell Biochem., 2019
		RFS		<0.0001	2.2581	1.5743-3.2387
		PFS	Upper 50%	0.0335	0.6525	0.4402-0.9672	195
GRIN1	GRIN1	OS	Lower 50%	<0.0001	2.126	1.4801-3.0538	525	Lower 50%	OS: p=0.00028	514	protein	Yes, IHC assay	Lower	Bo Zhang, et al. J. Cell Biochem., 2019
		RFS		2e-04	1.9055	1.3569-2.6758
		PFS	Lower 25%	0.0076	1.7729	1.1641-2.7003	195
HTR2A	HTR2A	OS	Lower 50%	<0.0001	2.2987	1.6048-3.2925	525	Lower 50%	OS: p=3.6e-07	514	protein	Yes, IHC assay	Lower	Bo Zhang, et al. J. Cell Biochem., 2019
		RFS		2e-04	1.8907	1.3493-2.6492
		PFS	Lower 25%	0.007	1.7845	1.1719-2.7174	195
KCNJ3	KCNJ3	OS	Lower 25%	<0.0001	2.2896	1.6094-3.2575	525	Lower 50%	OS: p=0.0028	512	protein	Yes, IHC assay	Lower	Bo Zhang, et al. J. Cell Biochem., 2019
		RFS		0.0042	1.69	1.1802-2.42
KCNJ9	KCNJ9	OS	Lower 25%	5e-04	1.902	1.3249-2.7307	525	Lower 50%	OS: p=0.013	514	protein	Yes, IHC assay	Lower	Bo Zhang, et al. J. Cell Biochem., 2019
		RFS		0.0136	1.5699	1.0971-2.2464
CHRM1	CHRM1	OS	Lower 30%	0.0028	1.7095	1.2028-2.4296	525	Lower 50%	OS: p=0.018	514	protein	Yes, IHC assay	Lower	Bo Zhang, et al. J. Cell Biochem., 2019
		RFS		0.0109	1.561	1.1079-2.1992
		PFS	Lower 50%	0.0112	1.6734	1.1239-2.4914	195
SEMA3G	SEMA3G	OS	Lower 25%	0.0072	1.6355	1.1423-2.3417	525	Upper n=8 / Medium n=16 / Lower n=8	OS: p=0.016	32	mRNA	Yes, Q-PCR	Lower	L Karayan-Tapon, et al. Brit. J. Cancer, 2008
		RFS		0.0165	1.5515	1.0834-2.222
NRP2	NRP2	OS	Lower 25%	0.0464	1.4586	1.006-2.1149	525	Upper n=8 / Medium n=18 / Lower n=9	OS: p=0.002	35	mRNA	Yes, Q-PCR	Lower	L Karayan-Tapon, et al. Brit. J. Cancer, 2008
		RFS		no significance
FOXO3	FOXO3a	OS	Lower 25%	0.004	1.7434	1.1942-2.5452	525		OS: p<0.0001	34	protein	Yes, IHC assay	Lower	Jinlong Shi, et al. J. Neurooncol., 2010
		RFS		0.0347	1.4871	1.0289-2.1494
